# Supplementary material for: Damage sensing by a Nox-Ask1-MKK3-p38 signaling pathway mediates regeneration in the adult Drosophila midgut
Source: Nat Commun. 2019 Sep 25;10:4365. doi: 10.1038/s41467-019-12336-w (PMC6761285; doi:10.1038/s41467-019-12336-w)
Supplement: Supplementary file 3 — Source Data [file 41467_2019_12336_MOESM3_ESM.xlsx]

## Sheet: Fig. 1c
control	P.e.
3	3	n
1	6.43333	mean
1	7.18
1	7.65
1	4.47

## Sheet: Fig 1d
control	control + P.e.	p38a+bRNAi	p38a+bRNAi + P.e.
55	53	28	32	n
6.92727	51.7358	6.03571	19.0312	mean
5	28	0	5
8	32	2	23
4	61	17	11
14	70	77	28
7	81	0	26
3	56	1	6
5	65	5	15
2	79	1	15
11	60	0	9
6	63	4	24
7	38	2	22
8	47	4	3
3	38	2	3
3	11	0	41
2	56	7	6
6	30	4	48
14	25	21	13
0	28	2	18
4	44	0	21
4	47	1	28
3	29	2	26
0	57	1	28
0	41	0	2
0	44	0	17
7	104	0	25
0	63	6	37
0	7	1	39
0	69	9	30
4	45		25
3	59		10
1	45		5
0	49		0
10	42
4	76
12	40
1	38
1	43
10	29
11	58
2	66
10	56
63	21
9	17
5	98
0	70
0	50
0	79
6	81
74	96
2	87
8	50
2	25
14	49
3
0

## Sheet: Fig. 1g
control	lic
31	24	n
20.0323	129.333	mean
29	141
56	88
1	146
0	124
0	119
5	85
56	209
73	114
9	159
0	162
2	97
89	145
39	142
0	127
103	207
0	127
0	115
4	73
16	94
8	138
0	99
0	120
6	137
1	136
81
5
13
1
2
17
5

## Sheet: Fig. 2a
		upd3		mean		Socs36E		mean
control	1	1	1	1	1	1	1	1
P.e.	85.2342	208.562	112.446	135.414	37.7541	44.9095	28.1596	36.9411
Ecc15	11.4357	25.5657	3.0217	13.3411	8.02612	15.6718	1.8245	8.50748
H2O2	3.96771	25.7379	4.38939	11.365	1.37755	6.221	1.16626	2.92161
SDS	12.3019	8.49428	8.64716	9.81445	6.83308	3.30404	8.44045	6.19252
bleomycin	4.05694	15.0229	3.48899	7.52293	3.04603	7.32394	3.00446	4.45814
hs	5.1762		2.57733	3.87676	2.58229		1.30432	1.94331

## Sheet: Fig. 2b
control	control +P.e.	p38bRNAi	p38bRNAi +P.e.	control	control +P.e.	p38a+bRNAi	p38a+bRNAi +P.e.
3	3	3	3	3	3	3	3	n
1	127.682	1	48.9643	1	136.417	1	69.1072	mean
1	129.186	1	112.889	1	155.574	1	43.3768
1	18.2118	1	12.8304	1	213.802	1	140.013
1	235.649	1	21.1736	1	39.8764	1	23.9314

## Sheet: Fig. 2c
	upd2			mean	upd3			mean
control	1	1	1	1	1	1	1	1
lic	7.30639	13.0885	2.37789	7.59093	6.99295	13.6415	3.13049	7.92165

## Sheet: Fig. 2g
control	P.e.	p38a+bRNAi	p38a+bRNAi +P.e.
3	3	3	3	n
1	1.41	0.89	0.746667	mean
1	1.5	1.1	0.82
1	1.27	0.79	0.65
1	1.46	0.78	0.77

## Sheet: Fig. 5g
control	control +P.e.	Ask1RNAi	Ask1RNAi + P.e.
37	27	27	27	n
17.8649	70.4815	15.1481	46.1111	mean
7	76	34	55
9	101	61	50
3	94	3	56
7	116	18	27
7	55	7	61
11	56	18	48
4	44	10	49
5	67	17	66
5	89	12	50
6	59	13	42
38	87	13	44
8	83	8	51
9	78	3	78
0	114	12	33
24	64	1	20
7	49	43	67
3	78	37	46
5	57	3	70
6	70	3	49
0	65	27	61
1	114	1	53
0	44	15	25
2	44	26	41
3	60	12	55
40	54	0	18
0	36	0	6
116	49	12	24
12
30
57
0
0
0
2
4
78
152

## Sheet: Fig. 6d
control	control +P.e.	Cnc	Cnc +P.e.
13	20	22	23	n
7.46154	113.9	31.2273	65.7391	mean
4	72	1	85
1	192	9	80
40	157	66	76
2	99	7	42
4	93	48	54
0	115	32	78
25	63	4	80
2	138	33	53
19	164	4	63
0	85	67	41
0	97	33	133
0	88	33	65
0	121	76	42
	142	36	75
	116	5	24
	95	30	76
	146	84	55
	83	4	101
	100	89	27
	112	1	46
		20	71
		5	74
			71

## Sheet: Fig. 6e
control	control +SDS	Cnc	Cnc +SDS
9	9	7	15	n
3.44444	76.8889	20.5714	54.8667	mean
3	82	20	63
3	84	19	58
2	65	17	64
0	73	20	62
9	70	11	66
3	88	31	54
2	66	26	50
2	74		51
7	90		56
			55
			48
			57
			37
			54
			48

[truncated: 25 more sheets: Fig. 6f, Fig. 7d, Fig. 7e, Suppl. Fig. 1g, Suppl. Fig. 1h, Suppl. Fig. 1j, Suppl. Fig. 2e, Suppl. Fig. 2f, Suppl. Fig. 2g, Suppl. Fig. 2h, Suppl. Fig. 2i, Suppl. Fig. 3c, Suppl. Fig. 3e, Suppl. Fig. 4a, Suppl. Fig. 4b, Suppl. Fig. 4c, Suppl. Fig. 6e, Suppl. Fig. 6l, Suppl. Fig. 6m, Suppl. Fig. 7e …]
